# Supplementary material for: Diversity of Phytochemical Content, Antioxidant Activity, and Fruit Morphometry of Three Mallow, Malva Species (Malvaceae)
Source: Plants (Basel). 2025 Mar 16;14(6):930. doi: 10.3390/plants14060930 (PMC11945817; doi:10.3390/plants14060930)
Supplement: Supplementary file 1 [file plants-14-00930-s001.zip]

Archive with 1 entries (1 files):
- plants-3460970-supplementary.pdf
